# Supplementary material for: Copy number variation in plasma as a tool for lung cancer prediction using Extreme Gradient Boosting (XGBoost) classifier
Source: Thorac Cancer. 2019 Nov 6;11(1):95–102. doi: 10.1111/1759-7714.13204 (PMC6938748; doi:10.1111/1759-7714.13204)
Supplement: Supplementary file 3 — Table S1 Detailed information of the cohort. [file TCA-11-95-s002.xlsx]

## Sheet: 工作表1
Sample ID	Sex	Age	Stage	Concentration (ng/μL)	DNA volume (μL)	cfDNA amount (ng)	Raw data (G)	Effective Ratio (%)	Clean data (G)	Q30 (%)	GC content (%)
RCNV001	Female	27	/	0.0814	61	4.9654	4.12	81.95	3.37634	95.5	43.22
RCNV002	Female	33	/	0.0738	63	4.6494	4.23	89.06	3.76724	95.39	43.29
RCNV003	Female	27	/	0.0874	64	5.5936	4.3	75.83	3.26069	95.53	43.75
RCNV005	Male	29	/	0.0872	68	5.9296	4.81	80.92	3.89225	95.5	43.8
RCNV006	Female	32	/	0.088	67	5.896	5.14	75.26	3.86836	95.73	43.94
RCNV007	Male	21	/	0.108	63	6.804	8.44	65.35	5.51554	94.86	46.56
RCNV008	Female	34	/	0.0954	63	6.0102	5.53	76.02	4.20391	94.66	43.22
RCNV009	Female	26	/	0.11	65	7.15	5.21	72.25	3.76423	94.67	42.87
RCNV010	Female	34	/	0.0936	67	6.2712	3.69	66.3	2.44647	94.88	43.06
RCNV012	Male	24	/	0.0764	69	5.2716	4.97	75.17	3.73595	94.94	43.92
RCNV013	Female	50	/	0.0648	66	4.2768	4.38	83.78	3.66956	94.75	46.51
RCNV014	Male	33	/	0.099	66	6.534	5.88	82.76	4.86629	94.29	46.11
RCNV015	Female	28	/	0.0802	66	5.2932	5.09	69.48	3.53653	94.72	46.25
RCNV016	Female	24	/	0.086	64	5.504	4.77	79.05	3.77068	95.02	44.25
RCNV017	Female	26	/	0.0938	65	6.097	3.91	66.64	2.60562	95.51	42.8
RCNV018	Male	28	/	0.167	62	10.354	5.25	83.83	4.40108	95.02	44.02
RCNV019	Female	25	/	0.108	66	7.128	4.02	93.13	3.74383	95.72	43.36
RCNV020	Male	26	/	0.141	69	9.729	3.16	91.27	2.88413	95.43	43.72
RCNV021	Female	39	/	0.0786	67	5.2662	3.68	89.78	3.3039	94.74	43.56
RCNV022	Female	26	/	0.0902	66	5.9532	3.95	90.37	3.56962	94.81	43.45
RCNV024	Male	66	/	0.1	65	6.5	4.19	89.25	3.73958	94.8	43.64
RCNV025	Female	23	/	0.0982	66	6.4812	4.46	94.12	4.19775	94.78	44.42
RCNV026	Female	29	/	0.0902	67	6.0434	4.48	91.92	4.11802	94.93	44.22
RCNV027	Female	23	/	0.0698	64	4.4672	4.19	94.02	3.93944	95.16	44.45
RCNV028	Male	34	/	0.0822	64	5.2608	4.95	85.75	4.24463	94.93	44.05
RCNV029	Female	29	/	0.0702	66	4.6332	4.13	86.5	3.57245	95.14	43.55
RCNV030	Female	36	/	0.0874	62	5.4188	5.12	94.31	4.82867	94.59	43.73
RCNV031	Male	48	/	0.113	66	7.458	5.13	92.78	4.75961	94.69	42.83
RCNV032	Male	29	/	0.103	68	7.004	4.21	91.6	3.85636	94.96	43.55
RCNV034	Male	23	/	0.0934	67	6.2578	3.43	89.99	3.08666	94.82	44.42
RCNV035	Female	27	/	0.0866	65	5.629	3.69	93.31	3.44314	95.06	44.18
RCNV036	Female	37	/	0.0886	65	5.759	4.67	91.57	4.27632	95.12	44.01
RCNV037	Male	32	/	0.0838	60	5.028	4.15	87.25	3.62088	95.06	43.23
RCNV038	Female	26	/	0.087	60	5.22	4.27	81.53	3.48133	95	42.45
RCNV039	Male	30	/	0.0682	66	4.5012	3.88	85.12	3.30266	95	42.89
RCNV040	Female	26	/	0.062	66	4.092	4.65	79.46	3.69489	94.69	45.72
RCNV042	Female	27	/	0.073	62	4.526	4.7	81.3	3.8211	94.78	44.37
RCNV043	Male	28	/	0.0752	60	4.512	4.52	88.73	4.0106	94.86	43.68
RCNV044	Female	30	/	0.072	58	4.176	4.79	90.25	4.32298	94.94	43.31
RCNV045	Female	60	/	0.0822	60	4.932	4.91	90.224	4.43	95.13	43.19
RCNVH01	Male	72	I	0.133	68	9.044	5.43	87.477	4.75	95.36	42.78
RCNVH02	Female	50	I	0.17	66	11.22	5.09	76.2279	3.88	94.99	42.2
RCNVH03	Male	58	I	0.113	65	7.345	4.76	71.0084	3.38	94.66	42.63
RCNVH04	Female	66	I	0.274	67	18.358	4.85	90.7216	4.4	95.55	42.36
RCNVH05	Male	56	I	0.123	64	7.872	5.08	77.7559	3.95	94.72	43.42
RCNVH06	Male	53	II	0.116	65	7.54	3.61	87.6	3.16236	94.3	43.05
RCNVH07	Female	59	I	0.111	64	7.104	3.51	90.37	3.17199	94.32	42.65
RCNVH08	Female	59	II	0.176	64	11.264	3.99	77.12	3.07709	94.22	43.24
RCNVH09	Male	60	III	0.0796	66	5.2536	3.96	91.03	3.60479	93.55	43.75
RCNVH10	Male	71	IV	0.106	65	6.89	4.84	75.73	3.66533	94.61	42.14
RCNVH11	Male	67	IV	0.09	66	5.94	3.2	89.05	2.8496	94.24	43.23
RCNVH12	Female	63	I	0.113	66	7.458	3.04	87.11	2.64814	94.13	43.32
RCNVH13	Female	60	I	0.0938	64	6.0032	2.08	81.72	1.69978	94.52	43.3
RCNVH14	Male	71	III	0.0944	67	6.3248	3.44	89.27	3.07089	94.19	43.36
RCNVH15	Male	65	I	0.11	66	7.26	3.22	91.79	2.95564	93.91	43.04
RCNVH16	Female	60	II	0.132	64	8.448	3.11	91.48	2.84503	94.02	42.47
RCNVH17	Female	56	III	0.102	64	6.528	3.33	81.26	2.70596	94.04	42.27
RCNVH18	Male	67	II	0.0852	65	5.538	4.83	94.49	4.56387	94.95	43.27
RCNVH19	Male	70	I	0.167	66	11.022	4.13	94.21	3.89087	95.23	41.97
RCNVH20	Male	49	IV	0.268	64	17.152	3.4	94.1176	3.2	95.67	42.38
RCNVH21	Female	72	I	0.142	66	9.372	4.46	90.93	4.05548	95.2	42.91
RCNVH22	Male	68	III	0.0928	65	6.032	4.32	92.41	3.99211	95.02	43.61
RCNVH23	Female	48	IV	0.105	64	6.72	4.49	93.9	4.21611	95.44	43.52
RCNVH24	Male	63	II	0.135	62	8.37	4.25	91.28	3.8794	95.38	42.47
RCNVH25	Male	57	I	0.0786	64	5.0304	4.71	94.4	4.44624	95.34	43.56
RCNVH26	Male	75	III	0.158	65	10.27	4.53	93.26	4.22468	95.52	42.12
RCNVH27	Male	51	I	0.152	64	9.728	4.1	93.51	3.83391	95.47	43.23
RCNVH28	Male	75	I	0.111	66	7.326	3.88	91.56	3.55253	95.37	43.06
RCNVH29	Male	61	III	0.129	65	8.385	3.61	91.4127	3.3	95.37	42.66
RCNVH30	Female	61	III	0.0976	64	6.2464	5.36	78.76	4.22154	94.54	43.34
RCNVH31	Female	65	I	0.112	63	7.056	3.99	86.62	3.45614	93.61	42.57
RCNVH32	Female	55	II	0.102	62	6.324	4.13	87.98	3.63357	93.73	43.45
RCNVH34	Male	55	I	0.0798	64	5.1072	4.12	89.43	3.68452	93.83	43.36
RCNVH35	Male	56	III	0.13	64	8.32	3.76	92.22	3.46747	94.51	42.6
RCNVH36	Female	69	III	0.194	61	11.834	3.73	91.7	3.42041	94.15	42.83
RCNVH37	Male	46	III	0.118	63	7.434	4.36	87.93	3.83375	95.3	42.93
RCNVH38	Female	59	III	0.099	63	6.237	5.44	86.49	4.70506	95.41	42.94
RCNVH39	Male	56	I	0.0876	64	5.6064	5.18	92.34	4.78321	95.09	43.27
RCNVH40	Female	49	I	0.0806	62	4.9972	4.89	81.66	3.99317	95.36	43.14
RCNVH41	Female	44	I	0.0824	65	5.356	5.07	83.01	4.20861	94.12	41.72
RCNVH42	Female	58	I	0.0794	63	5.0022	5.21	82.9175	4.32	95.21	42.62
